# Supplementary material for: Neocortical synaptic engrams for remote contextual memories
Source: Nat Neurosci. 2022 Dec 23;26(2):259–73. doi: 10.1038/s41593-022-01223-1 (PMC9905017; doi:10.1038/s41593-022-01223-1)
Supplement: Source Data Fig. 1 — Source data presented in Fig. 1. [file 41593_2022_1223_MOESM4_ESM.xlsx]

## Sheet: Fig.1
	Fig. 1c				Fig. 1e						Fig. 1g						Fig. 1k-l
	Subject	Group	Freezing		Subject	Group	mPFC				Subject	Group	BLA				Subject	Group	Freezing time
							tdT+	Fos+	Fos+/tdT+				tdT+	Fos+	Fos+/tdT+				Laser OFF	Laser ON	Laser OFF	Laser OFF
	a1877	HC	0.32				x1000/mm3	x1000/mm3	(%)				x1000/mm3	x1000/mm3	(%)				0-3 min	3-6 min	6-9 min	average
	a1878	HC	0.37		a1877	HC	0.845224	9.63556	0.135849		a2102	HC	0.308818	2.77936	0.246377		1990	ChR2	0.330812	0.594038	0.304193	0.317503
	a1879	HC	0.37		a1878	HC	0.127541	9.2209	0.27027		a2103	HC	1.0576	2.40839	0.148515		1997	ChR2	0.076002	0.147926	0.0459719	0.0609869
	a2101	HC	0.18		a1879	HC	0.45704	8.88717	0.252747		a2104	HC	0.37099	2.31341	0.243902		1659	ChR2	0.236904	0.407445	0.116413	0.176658
	a2102	HC	0.33		a2101	HC	0.612389	7.26255	0.179688		a2105	HC	0.993118	2.90341	0.164706		2120	ChR2	0.207924	0.2057	0.0920861	0.150005
	a2103	HC	0.41		a2102	HC	0.402031	7.73036	0.184783		a2536	HC	1.21533	3.24556	0.138728		2123	ChR2	0.21089	0.314178	0.0781126	0.144501
	a2104	HC	0.4		a2103	HC	1.6896	8.84881	0.167883		a2538	HC	0.919181	3.28362	0.226415		2224	ChR2	0.0905103	0.111049	0.0532632	0.0718867
	a2105	HC	0.1		a2104	HC	1.21722	8.89829	0.164751		S2142	CFC	1.76183	2.38728	0.32		2225	ChR2	0.0184134	0.0396693	0.0485628	0.0334881
	a2536	HC	0.45		a2105	HC	0.933148	5.78552	0.2		S2144	CFC	0.476628	3.49962	0.520548		2226	ChR2	0.163311	0.659678	0.482575	0.322943
	a2538	HC	0.89		a1880	CFC	2.87187	9.7148	0.318949		S2148	CFC	0.761918	3.26402	0.530864		2250	ChR2	0.0870994	0.122592	0.115592	0.101346
	a1880	CFC	0.76		a1881	CFC	3.14662	8.85346	0.301165		S2331	CFC	1.62352	2.63407	0.413265		2251	ChR2	0.241995	0.29186	0.245226	0.243611
	a1881	CFC	0.55		a1882	CFC	1.14495	8.57465	0.31441		S2333	CFC	2.06402	3.26751	0.438066		2256	ChR2	0.0969612	0.0860613	0.0448597	0.0709104
	a1882	CFC	0.32		S2142	CFC	3.86429	8.66381	0.300532		a2487	CFC	2.80209	4.51055	0.306796		2257	ChR2	0.30512	0.559164	0.233378	0.269249
	S2142	CFC	0.26		S2146	CFC	1.35381	7.46697	0.403727		a2489	CFC	2.33934	3.98319	0.342342		2259	ChR2	0.238362	0.308531	0.360682	0.299522
	S2144	CFC	0.57		S2148	CFC	1.66493	12.0827	0.366667								1991	eYFP	0.366292	0.125237	0.270641	0.318467
	S2146	CFC	0.42		S2331	CFC	6.18093	9.71755	0.302817								1996	eYFP	0.169058	0.14014	0.176102	0.17258
	S2148	CFC	0.16														2118	eYFP	0.0148296	0.0882367	0.0983393	0.0565845
	S2331	CFC	0.53														2121	eYFP	0.300276	0.297594	0.383013	0.341644
	S2333	CFC	0.62														2122	eYFP	0.0869636	0.0562413	0.0797458	0.0833547
	a2487	CFC	0.5														2124	eYFP	0.195541	0.203821	0.253517	0.224529
	a2489	CFC	0.48														2227	eYFP	0.377217	0.509312	0.440876	0.409047
																	2253	eYFP	0.308679	0.221703	0.0420178	0.175348
																	2260	eYFP	0.100718	0.0418073	0.0424848	0.0716014
