# Supplementary material for: Neocortical synaptic engrams for remote contextual memories
Source: Nat Neurosci. 2022 Dec 23;26(2):259–73. doi: 10.1038/s41593-022-01223-1 (PMC9905017; doi:10.1038/s41593-022-01223-1)
Supplement: Source Data Fig. 2 — Source data presented in Fig. 2. [file 41593_2022_1223_MOESM5_ESM.xlsx]

## Sheet: Fig.2
	Fig. 2c			Fig. 2e			Fig. 2e			Fig. 2f			Fig. 2h			Fig. 2h			Fig. 2i
	Subject	Freezing		EPSC-AMPAR (pA)			AMPA/NMDA ratio			Subject	Freezing		EPSC-AMPAR (pA)			AMPA/NMDA ratio			AN (E-E) - AN (E-NE)
				E-NE	E-E		E-NE	E-E					E-NE	E-E		E-NE	E-E		7d	14d	28d
	1316	0.7		8.62497	28.9792		0.818265	1.12631		1457	0.31		0	22.5539		1.3913	1.5		0.108696	-0.85309	0.308048
	1317	0.800056		127.483	115.473		1.202	1.17011		1459	0.49		23.1934	23.3812		1.67883	0.833333		-0.845499	0.200837	-0.031886
	1318	0.609399		28.0422	51.9766		0.859852	1.27325		1460	0.71		13.1576	29.9172		1.89189	0.837209		-1.05468	0.537879	0.413401
	1319	0.690157		50.329	81.4769		0.961281	0.843461		1472	0.48		11.2665	26.5653		0.56	1.38462		0.824615	0.904717	-0.11782
	1320	0.661682		19.2911	15.0086		0.549954	1.61065		1473	0.17		18.198	14.6885		1	1.33333		0.534653	0.504149	1.06069
	1321	0.817577		0	97.2393		1.82447	2.85065		1474	0.35		18.8442	15.3588		1.42308	1.53465		-0.183303	1.10975	1.02618
	1368	0.74		33.7628	44.9771		1.71862	2.13787		1475	0.2		12.8441	32.6038		1.08333	1.8		-0.673346	0.970353	0.419256
	1373	0.71		12.5998	40.3066		0.783188	2.14249		1501	0.59		16.0833	12.4572		1.41667	1.2		-0.0804837	0.376081	1.3593
	1418	0.53		9.81565	32.8389		1.76104	2.84072		1502	0.83		11.6334	38.6022		1.25	1.6129		-0.145598	0.71703	1.07968
	1419	0.38		43.5851	26.5253		1.21123	1.31041		1503	0.81		25.9399	25.9916		1.55172	1.36842		0.361558	0.237761	0.0991747
	1861	0.7		16.5871	17.1799		1.45124	3.62954		1504	0.31		46.6502	60.6699		1.97692	1.30357			0.989141	2.1783
				18.0204	41.1917		0.886369	1.15638					29.7521	31.7349		1.35321	1.56			1.33057	0.270008
				57.1529	84.7688		0.955773	0.882952					24.5992	18.6808		1.25184	1.94631			1.1472	-0.0728209
				64.6506	65.441		2.27373	1.41557					16.0292	16.9748		1.05189	1.27273			0.213706	-0.85816
				89.7917	103.705		1.47994	1.50031					37.0013	30.0206		1.36364	1.16604			-0.025419	0.0203719
				35.6439	172.649		1.07215	1.64329					28.9	29.7872		1.3956	1.25				0.571135
				71.828	27.3357		0.805651	1.87543					29.1768	29.3202		0.875421	1.23698				1.06978
				14.8719	63.2764		0.462852	1.87236													1.40951
				16.7371	45.2475		0.695652	1.5493													0.853644
				18.3656	355.612		0.590909	2.58993													1.99902
				29.3669	42.1593		1.23077	0.866667													-0.364103
				0	64.5905		0.521739	3.4													2.87826
				20.5698	64.7506		0.8	1.34375													0.54375
				54.5364	84.9339		0.777778	2.21173													1.43395
				0	57.3163		1.53173	1.65204													0.120309
				24.4973	16.1593		1.16883	2.17215													1.00332
				12.3905	15.1521		1.00629	0.994152													-0.0121373
				36.8862	133.26		1.41361	2.83784													1.42423
				0	99.8042		0.87909	1.62955													0.425652
				74.8731	147.131		1.71441	1.32603													0.184467
				81.9572	113.352		1.20389	1.56367
				45.7964			1.14157
