# Supplementary material for: Neocortical synaptic engrams for remote contextual memories
Source: Nat Neurosci. 2022 Dec 23;26(2):259–73. doi: 10.1038/s41593-022-01223-1 (PMC9905017; doi:10.1038/s41593-022-01223-1)
Supplement: Source Data Fig. 3 — Source data presented in Fig. 3. [file 41593_2022_1223_MOESM6_ESM.xlsx]

## Sheet: Fig.3
	Fig. 3d				Fig. 3f				Fig. 3h							Fig. 3j			Fig. 3j			Fig. 3k
	AMPA/NMDA ratio				Subject	Group	Freezing		Subject	Freezing						EPSC-AMPAR (pA)			AMPA/NMDA ratio			Subject	Group	Freezing*	AN (E-E) - AN (E-NE)
	E-NE	E-E	E-E							Ex1	Ex2	Ex3	Ex4	Ex5		E-NE	E-E		E-NE	E-E					average
	MutCREB-	MutCREB-	MutCREB+
	0.917658	1.14943	1.16187		2302	eYFP	0.144601		1860	0.7	0.46	0.46	0.31	0.34		36.541	180.427		0.414604	0.756873		1316	No extinction	0.7	0.308048
	1.00898	2.16667	0.911466		2304	eYFP	0.371052		1940	0.504668	0.107144	0.186131	0.230291	0.0924546		55.2218	124.208		0.603384	1.5788		1319	No extinction	0.690157	0.0878985
	1.10049	3.57692	1.62646		2306	eYFP	0.0554907		1941	0.375878	0.280196	0.0364775	0.130105	0.134021		84.2318	59.9012		1.22351	0.957695		1318	No extinction	0.609399	0.966356
	1.47664	2.03876	1.44853		2308	eYFP	0.598243		1943	0.544055	0.223479	0.131206	0.0713805	0.0353726		143.473	89.4649		1.63682	0.696108		1317	No extinction	0.800056	0.906791
	0.853047	2.83178	1.01075		2310	eYFP	0.634968		1944	0.792916	0.359387	0.192881	0.128545	0.0151279		70.7141	62.8195		2.29836	1.75815		1321	No extinction	0.817577	-0.0848686
	1.33784	1.51802	2.78244		2526	eYFP	0.321		1945	0.750234	0.489125	0.503501	0.143408	0.184751		55.0767	27.2857		1.8	1.87311		1320	No extinction	0.661682	1.23964
	1.35231	3	0.952381		2525	eYFP	0.463		1946	0.420064	0.143211	0	0.0342603	0.0229143		9.2053	14.1582		0.981352	0.665505		1368	No extinction	0.74	0.82952
	2.62107	2.20207	0.926941		2558	eYFP	0.265		1980	0.3	0.342544	0.09	0.08	0.07		11.6967	29.6871		1.02107	0.713748		1373	No extinction	0.71	1.71101
	1.21898	1.7563	1.17009		2558	eYFP	0.199									77.9149	67.2287		1.21029	1.41523		1418	No extinction	0.53	0.777129
	0.953488	3.2582	1.36041		2607	eYFP	0.63									103.82	30.4109		1.12022	1.32685		1419	No extinction	0.38	0.805136
	1.25	1.90826	1.30088		2608	eYFP	0.655									44.4723	79.8527		0.532544	1.2595		1861	No extinction	0.7	0.30506
	1.06532	1.43195	1.56456		2612	eYFP	0.632									20.9354	37.4166		0.878906	0.932785		1860	Extinction	0.19	0.0277884
	0.991803	1.39167	1.53186		2613	eYFP	0.25									7.9846	42.7246		0.383648	0.870553		1940	Extinction	0.09	-0.272568
	1.02493		1.17904		2301	MutCREB	0.0423733									15.549	41.7207		0.503185	1.41897		1941	Extinction	0.13	0.161933
	2.34069		1.33045		2303	MutCREB	0.424143									22.2439	57.0829		1.21379	1.73096		1944	Extinction	0.02	0.292883
	1.47147		0.857554		2305	MutCREB	0.00377778									21.6375	16.5795		0.728897	1.53908		1945	Extinction	0.18	0.42812
	1.22292		2.18617		2307	MutCREB	0									16.266	29.8322		1.275	0.968379		1946	Extinction	0.02	-0.400673
	1.36986		1.16041		2309	MutCREB	0									0	35.0102		0.933837	0.59387		1980	Extinction	0.07	0.424183
					2316	MutCREB	0.14833									51.2495	0		1.39394	0.899721		1981	Extinction	0.12	-0.1573
					2336	MutCREB	0									21.6825	22.2528		2.37037	1
					2524	MutCREB	0.224									46.4868	102.259		2.07031	2.81524		* Freezing on Day 5 (Ex5) for the extinction group
					2523	MutCREB	0.675									20.782	60.6249		1.93548	1.0719
					2556	MutCREB	0.103									21.8777	92.9269		1.81265	1.9697
					2557	MutCREB	0.222									56.6626	10.406		1.54991	1.87395
					2605	MutCREB	0.535										61.6305		0.567164	3.27778
					2606	MutCREB	0.054										28.5164		0.949367	1.95592
					2610	MutCREB	0.039												1.57047	2.15827
					2611	MutCREB	0.522												1.02581	1.67312
																				0.951651
																				0.595833
																				1.06923
																				0.866894
