# Supplementary material for: Neocortical synaptic engrams for remote contextual memories
Source: Nat Neurosci. 2022 Dec 23;26(2):259–73. doi: 10.1038/s41593-022-01223-1 (PMC9905017; doi:10.1038/s41593-022-01223-1)
Supplement: Source Data Fig. 4 — Source data presented in Fig. 4. [file 41593_2022_1223_MOESM7_ESM.xlsx]

## Sheet: Fig.4
	Fig. 4b			Fig. 4e					Fig. 4g				Fig. 4h			Fig. 4i					Fig. 4j
	Subject	Freezing		Cell pair	qEPSC (pA)				Cell pair	mEPSC (pA)			Subject	Freezing		Cell pair	qEPSC (pA)				qEPSC (E-E) - qEPSC (E-NE)
					E-NE	E-E	Difference*			tdT-	tdT+						E-NE	E-E	Difference*		7d	28d
	1269	0.2		Pair 1	10.411	15.1214	4.71035		Pair 1	8.0266	8.80264		1666	0.45		Pair 1	12.6546	9.38084	-3.27378		-3.27378	4.71035
	1270	0.84		Pair 2	8.45231	8.89366	0.441345		Pair 2	8.33483	8.59192		1664	0.61		Pair 2	8.48586	9.71718	1.23133		1.23133	0.441345
	1301	0.26		Pair 3	10.108	11.6521	1.54409		Pair 3	7.68628	6.56462		1671	0.48		Pair 3	11.1816	7.07626	-4.10538		-4.10538	1.54409
	1302	0.49		Pair 4	9.10869	12.7778	3.66906		Pair 4	8.10815	6.69408		1672	0.73		Pair 4	7.45501	7.08603	-0.368976		-0.368976	3.66906
	1574	0.28		Pair 5	9.18186	14.0978	4.91591		Pair 5	16.0033	11.0202					Pair 5	8.49674	7.45646	-1.04027		-1.04027	4.91591
	1649	0.92		Pair 6	12.9793	10.5159	-2.4634		Pair 6	9.78556	12.5109					Pair 6	8.32498	12.2634	3.93843		3.93843	-2.4634
	1651	0.81		Pair 7	8.37463	10.1344	1.75976		Pair 7	11.4534	14.9791					Pair 7	9.9447	8.91491	-1.02978		-1.02978	1.75976
	1673	0.66		Pair 8	11.1085	9.52043	-1.58803		Pair 8	8.92584	10.7896					Pair 8	13.2719	17.1571	3.88521		3.88521	-1.58803
	1678	0.84		Pair 9	9.1631	9.86479	0.701691		Pair 9	10.7811	12.1745					Pair 9	8.67618	9.44138	0.765195		0.765195	0.701691
	1687	0.47		Pair 10	9.3479	10.2024	0.854499		Pair 10	8.63014	11.1247					Pair 10	12.5911	9.16458	-3.42652		-3.42652	0.854499
	1688	0.47		Pair 11	10.9067	9.65144	-1.25524		Pair 11	10.8726	14.0659					Pair 11	7.23521	8.17193	0.93672		0.93672	-1.25524
	1697	0.47		Pair 12	8.16424	8.76079	0.596558		Pair 12	15.0925	12.0937					Pair 12	10.256	10.0626	-0.193411		-0.193411	0.596558
	1700	0.25		Pair 13	7.68447	11.4007	3.71618		Pair 13	11.3194	10.96					Pair 13	8.67736	9.1874	0.510041		0.510041	3.71618
				Pair 14	10.8905	9.88723	-1.00328		Pair 14	9.00216	12.3259					Pair 14	13.102	11.2915	-1.81051		-1.81051	-1.00328
				Pair 15	9.51843	11.0032	1.48477		Pair 15	12.6675	9.95174					Pair 15	7.48811	8.51466	1.02655		1.02655	1.48477
				Pair 16	10.9028	7.60647	-3.29636		Pair 16	9.83656	13.3417					Pair 16	8.99234	9.28109	0.288751		0.288751	-3.29636
				Pair 17	11.3005	15.9785	4.67798		Pair 17	11.3621	9.38856											4.67798
				Pair 18	12.2701	15.0347	2.76457		Pair 18	14.5015	10.4389					* Difference = qEPSC (E-E) - qEPSC (E-NE)						2.76457
				Pair 19	18.421	22.9988	4.57784		Pair 19	9.65103	8.75817											4.57784
				Pair 20	9.75478	12.8965	3.14172		Pair 20	11.1858	9.10092											3.14172
				Pair 21	6.89983	10.5697	3.66989		Pair 21	14.534	15.8711											3.66989
				Pair 22	10.8869	12.221	1.33411		Pair 22	12.5818	11.6911											1.33411
				Pair 23	10.108	11.7971	1.68909															1.68909
				Pair 24	10.0772	14.2593	4.18214															4.18214
				Pair 25	11.6435	12.4434	0.799884															0.799884
				Pair 26	12.9285	15.5955	2.66697															2.66697
				Pair 27	18.3428	15.578	-2.76477															-2.76477
				* Difference = qEPSC (E-E) - qEPSC (E-NE)
