# Supplementary material for: Neocortical synaptic engrams for remote contextual memories
Source: Nat Neurosci. 2022 Dec 23;26(2):259–73. doi: 10.1038/s41593-022-01223-1 (PMC9905017; doi:10.1038/s41593-022-01223-1)
Supplement: Source Data Fig. 5 — Source data presented in Fig. 5. [file 41593_2022_1223_MOESM8_ESM.xlsx]

## Sheet: Fig.5
	Fig. 5c				Fig. 5d					Fig. 5e-f					Fig. 5h				Fig. 5j			Fig. 5j
																			*DG: Casp3+			*DG: Casp3-
	Subject	Group	tdT+		Subject	Group	Recall: freezing			Subject	Group	Fos+/tdT+ (%)			Subject	Group	Recall		qEPSC (pA)			qEPSC (pA)
			x1000/mm2				Recent	Remote				mPFC	BLA				Freezing		E-NE	E-E		E-NE	E-E
	2127	Casp3-	0.127083		2127	Casp3-	0.4	0.676848		2129	Casp3-	0.279528	0.353982		2181	Casp3-	0.478628		18.5825	9.65015		10.4523	13.5457
	2129	Casp3-	0.0775		2129	Casp3-	0.34	0.7158		2131	Casp3-	0.300122	0.244514		2293	Casp3-	0.465094		13.0005	14.8797		13.0731	14.9664
	2131	Casp3-	0.104444		2131	Casp3-	0.12	0.553326		2215	Casp3-	0.246704	0.252226		2296	Casp3-	0.56693		12.1995	10.0559		12.086	12.8569
	2181	Casp3-	0.162083		2183	Casp3-	0.51	0.564052		2218	Casp3-	0.199749	0.326425		2298	Casp3-	0.285168		11.9257	12.9363		12.4237	13.0547
	2183	Casp3-	0.199167		2215	Casp3-	0.365682	0.282399		2220	Casp3-	0.333333	0.446043		2214	Casp3+	0		12.8099	14.1799		14.5452	14.4551
	2215	Casp3-	0.0829167		2218	Casp3-	0.398158	0.541136		2293	Casp3-	0.244202	0.257511		2219	Casp3+	0		14.0594	12.1444		11.7261	14.1989
	2218	Casp3-	0.1275		2220	Casp3-	0.479704	0.465907		2296	Casp3-	0.296537	0.306383		2221	Casp3+	0		11.4232	14.3529		11.8495	15.3242
	2220	Casp3-	0.105		2582	Casp3-	0.150022	0.0187291		2298	Casp3-	0.305239	0.350515		2247	Casp3+	0.0111235		9.53179	11.6136		11.1518	11.5442
	2293	Casp3-	0.11375		2583	Casp3-	0.420795	0.482782		2130	Casp3+	0.107232	0.0855263		2248	Casp3+	0.00667408		8.99575	12.3845		9.75086	15.6037
	2296	Casp3-	0.07625		2126	Casp3+	0.69	0.00711902		2214	Casp3+	0.117347	0.163636						13.1844	11.5781		15.2145	12.6964
	2298	Casp3-	0.124167		2130	Casp3+	0.19	0.010901		2219	Casp3+	0.0780051	0.126289						13.5903	13.9154		13.5913	13.888
	2126	Casp3+	0.06875		2180	Casp3+	0.19	0		2221	Casp3+	0.282123	0.253112						16.3615	11.0113		13.0096	15.6056
	2130	Casp3+	0.0305556		2182	Casp3+	0.6	0.00823136		2247	Casp3+	0.194118	0.140704						14.1677	12.921		12.0141	14.1907
	2180	Casp3+	0.10625		2291	Casp3+	0.448616	0		2248	Casp3+	0.273024	0.207273						10.0708	11.6618		12.1496	15.6643
	2182	Casp3+	0.12625		2292	Casp3+	0.290886	0		2291	Casp3+	0.145722	0.140449						10.4011	12.7181		12.9659	12.4032
	2291	Casp3+	0.0325		2294	Casp3+	0.293412	0.00711902		2292	Casp3+	0.21645	0.227468						12.5512	14.8073		16.2195	15.9646
	2292	Casp3+	0.0325		2328	Casp3+	0.192573	0		2294	Casp3+	0.212355	0.132812						13.9719	15.5346
	2294	Casp3+	0.0279167		2329	Casp3+	0.108302	0.0262514											11.5103	11.3357
	2328	Casp3+	0.03		2386	Casp3+	0.494774	0.32177											11.897	14.2067
	2329	Casp3+	0.02		2514	Casp3+	0.75872	0											13.9517	12.7823
	2386	Casp3+	0.02125		2515	Casp3+	0.078427	0
					2516	Casp3+	0.420351	0.0173295
					2517	Casp3+	0.37325	0
					2518	Casp3+	0.102644	0
					2584	Casp3+	0.479046	0.0235503
					2634	Casp3+	0.0737614	0
