# Supplementary material for: Neocortical synaptic engrams for remote contextual memories
Source: Nat Neurosci. 2022 Dec 23;26(2):259–73. doi: 10.1038/s41593-022-01223-1 (PMC9905017; doi:10.1038/s41593-022-01223-1)
Supplement: Source Data Fig. 6 — Source data presented in Fig. 6. [file 41593_2022_1223_MOESM9_ESM.xlsx]

## Sheet: Fig.6
	Fig. 6h		Fig. 6k				Fig. 6k
			*dCA1 engram				*RSC engram
	EPSC		Subject	Group	Recall		Subject	Group	Recall
	(pA)				Freezing				Freezing
	46.0032		2587	Casp3-	0.708954		2142	Casp3-	0.574671
	44.1654		2588	Casp3-	0.0954292		2144	Casp3-	0.422
	60.7294		2589	Casp3-	0.694314		2146	Casp3-	0.156763
	56.0263		2590	Casp3-	0.326644		2148	Casp3-	0.586701
	52.3381		2591	Casp3-	0.576271		2178	Casp3-	0.394056
	69.8169		2592	Casp3-	0.378818		2278	Casp3-	0.596758
	38.9264		2535	Casp3+	0.0566332		2281	Casp3-	0.661233
	98.9726		2538	Casp3+	0.0698148		2283	Casp3-	0.534702
	65.8142		2585	Casp3+	0.0682071		2331	Casp3-	0.620034
	28.7323		2630	Casp3+	0.229727		2145	Casp3+	0.0540492
			2631	Casp3+	0.109309		2147	Casp3+	0.356104
			2632	Casp3+	0.26994		2179	Casp3+	0.0144605
							2222	Casp3+	0.086
							2223	Casp3+	0.500476
							2277	Casp3+	0.192641
							2279	Casp3+	0.0856185
							2282	Casp3+	0.448112
							2284	Casp3+	0.413747
							2330	Casp3+	0.262469
