# Supplementary material for: Neocortical synaptic engrams for remote contextual memories
Source: Nat Neurosci. 2022 Dec 23;26(2):259–73. doi: 10.1038/s41593-022-01223-1 (PMC9905017; doi:10.1038/s41593-022-01223-1)
Supplement: Source Data Fig. 7 — Source data presented in Fig. 7 [file 41593_2022_1223_MOESM10_ESM.xlsx]

## Sheet: Fig.7
	Fig. 7c			Fig. 7e						Fig. 7e			Fig. 7h			Fig. 7i
	Subject	Freezing		Cell	Group	EPSC-AMPAR (pA)				AMPA/NMDA ratio			Subject	Freezing		Cell	Group	EPSC-AMPAR (pA)
						6.4**	13.4	20.5		E-NE	E-E							2.8**	6.4	13.4	20.5
	1576	0.35		tdT- 1	tdT-	*	*	18.5207		0.5	2.4		1654	0.48		mCh- 1	mCh-	223.685	397.089	675.659	819.942
	1573	0.17		tdT- 2	tdT-	48	*	75.2734		0.354839	1.38462		1653	0.6		mCh- 2	mCh-	12.7044	65.7345	221.414	495.532
	1650	0.83		tdT- 3	tdT-	99.8475	99.5573	232.364		0.95	0.868966		1866	0.76		mCh- 3	mCh-	12.8174	52.4902	193.583	333.591
	1673	0.67		tdT- 4	tdT-	*	*	55.2418		0.538462	0.91954		1868	0.37		mCh- 4	mCh-	45.5098	107.976	150.655	299.995
	1678	0.84		tdT- 5	tdT-	145.594	237.447	277.42		0.88	2.48447		1869	0.62		mCh- 5	mCh-	91.4612	105.499	120.005	114.207
	1697	0.47		tdT- 6	tdT-	147.909	*	447.468		1.08929	1.52299		1897	0.07		mCh- 6	mCh-	44.1691	175.995	384.562	417.765
	1698	0.24		tdT- 7	tdT-	41.8341	98.2566	87.9907		0.352564	0.640152					mCh- 7	mCh-	17.7307	120.3	251.617	288.737
	1700	0.25		tdT- 8	tdT-	122.894	*	362.389		0.80137	1.62874					mCh- 8	mCh-	49.469	231.934	417.857	372.518
				tdT- 9	tdT-	*	*	203.821		1.79508	0.760563					mCh- 9	mCh-	185.293	308.543	385.6	487.823
				tdT- 10	tdT-	*	*	141.932		1.80723	2.44068					mCh- 10	mCh-	22.4915	108.297	189.25	152.954
				tdT- 11	tdT-	*	*	240.672		1.40984	1.38636					mCh- 11	mCh-	79.6305	123.098	165.894	189.758
				tdT- 12	tdT-	*	*	20.912		0.650407	1.33333					mCh+ 1	mCh+	90.6404	159.702	488.551	607.82
				tdT- 13	tdT-	*	*	14.5384		1.41176	1.48148					mCh+ 2	mCh+	13.1493	43.6251	60.0346	110.183
				tdT- 14	tdT-	*	*	60.228		1.05128	1.5873					mCh+ 3	mCh+	59.5253	368.612	610.762	1077.81
				tdT- 15	tdT-	*	*	73.3022		0.58	3.025					mCh+ 4	mCh+	7.01726	57.2196	120.916	159.095
				tdT- 16	tdT-	6.74722	11.5833	13.1409		0.909091	1.47887					mCh+ 5	mCh+	96.4864	141.785	158.457	185.984
				tdT- 17	tdT-	11.4599	16.286	68.5161		1.15385	0.852459					mCh+ 6	mCh+	27.6388	66.6504	152.649	160.533
				tdT- 18	tdT-	15.3964	55.0284	75.6069		0.714286	2.66667					mCh+ 7	mCh+	40.3341	89.0503	235.046	271.84
				tdT- 19	tdT-	*	*	23.3234		0.961538	1.14943					mCh+ 8	mCh+	19.0531	42.8263	48.7569	89.5487
				tdT- 20	tdT-	*	*	35			2.65625					mCh+ 9	mCh+	70.0785	262.299	324.849	332.784
				tdT+ 1	tdT+	*	*	100.918								mCh+ 10	mCh+	323.873	519.979	614.329	603.994
				tdT+ 2	tdT+	125.042	222.068	351.993								mCh+ 11	mCh+	114.37	153.717	283.691	291.016
				tdT+ 3	tdT+	*	106.561	135.008
				tdT+ 4	tdT+	*	131.376	189.159								** Light intensity: 2.8, 6.4, 13.4, 20.5 mW/mm2
				tdT+ 5	tdT+	*	350.842	257.138
				tdT+ 6	tdT+	210.471	*	510.374
				tdT+ 7	tdT+	*	122.731	57.3063
				tdT+ 8	tdT+	122.621	281.352	303.505
				tdT+ 9	tdT+	*	*	64.4171
				tdT+ 10	tdT+	384.501	454.902	458.931
				tdT+ 11	tdT+	140.891	120.219	266.103
				tdT+ 12	tdT+	60.9251	124.111	147.815
				tdT+ 13	tdT+	26.3352	40.1665	62.0424
				tdT+ 14	tdT+	53.8043	67.4622	79.4508
				tdT+ 15	tdT+	*	*	110
				tdT+ 16	tdT+	*	*	45.096
				tdT+ 17	tdT+	44.1187	51.2729	55.7801
				tdT+ 18	tdT+	*	*	71.3261
				tdT+ 19	tdT+	*	*	102.272
				tdT+ 20	tdT+	*	*	148
				* Not examined
				** Light intensity: 6.4, 13.4, 20.5 mW/mm2
