# Supplementary material for: Neocortical synaptic engrams for remote contextual memories
Source: Nat Neurosci. 2022 Dec 23;26(2):259–73. doi: 10.1038/s41593-022-01223-1 (PMC9905017; doi:10.1038/s41593-022-01223-1)
Supplement: Source Data Fig. 8 — Source data presented in Fig. 8. [file 41593_2022_1223_MOESM11_ESM.xlsx]

## Sheet: Fig.8
	Fig. 8b			Fig. 8g						Fig. 8g
	Subject	Freezing		Cell	Group	EPSC-AMPAR (pA)				AMPA/NMDA ratio
						6.4*	13.4	20.5		E-NE	E-E
	2154	0.86		tdT- 1	tdT-	15.6848	18.3741	16.3269		0.421053	0.666667
	2155	0.96		tdT- 2	tdT-	46.3428	76.5991	74.8189		0.244444	0.529412
	2157	0.47		tdT- 3	tdT-	103.531	130.129	135.44		0.732143	1.77889
	2159	0.85		tdT- 4	tdT-	65.918	97.1476	83.7708		0.194444	0.431193
	2158	0.73		tdT- 5	tdT-	19.6143	18.4102	26.6188		0.512821	0.642857
				tdT- 6	tdT-	138.041	195.719	193.888		0.588235	1.26689
				tdT- 7	tdT-	84.2078	114.742	174.978		0.291971	1.31571
				tdT- 8	tdT-	49.1289	123.391	129.606		0.399628	0.556422
				tdT- 9	tdT-	89.3688	98.4036	165.007		0.383005	0.476569
				tdT- 10	tdT-	10.2403	14.9536	43.4429		0.99909	1.42857
				tdT- 11	tdT-	25.7801	72.1336	73.14		0.425041	1.13018
				tdT- 12	tdT-	110.86	95.4515	96.2238		0.682884	1.00482
				tdT- 13	tdT-	0	22.7325	30.9909		0.280872	0.740214
				tdT- 14	tdT-	62.779	122.303	165.463
				tdT- 15	tdT-	71.1641	123.126	131.071
				tdT+ 1	tdT+	0	45.8781	99.3347
				tdT+ 2	tdT+	98.5633	116.781	153.847
				tdT+ 3	tdT+	84.7032	94.6045	95.7574
				tdT+ 4	tdT+	51.5062	106.944	139.808
				tdT+ 5	tdT+	53.5698	53.2451	67.0266
				tdT+ 6	tdT+	286.899	377.299	349.528
				tdT+ 7	tdT+	169.074	175.337	217.298
				tdT+ 8	tdT+	144.755	172.78	224.05
				tdT+ 9	tdT+	115.415	209.737	221.513
				tdT+ 10	tdT+	45.5198	69.6797	84.1943
				tdT+ 11	tdT+	70.2486	135.668	151.587
				tdT+ 12	tdT+	43.4221	119.5	132.886
				tdT+ 13	tdT+	71.1246	91.4406	86.2506
				tdT+ 14	tdT+	106.276	183.517	188.009
				tdT+ 15	tdT+	268	292	411
				* Light intensity: 6.4, 13.4, 20.5 mW/mm2
