# Supplementary material for: Neocortical synaptic engrams for remote contextual memories
Source: Nat Neurosci. 2022 Dec 23;26(2):259–73. doi: 10.1038/s41593-022-01223-1 (PMC9905017; doi:10.1038/s41593-022-01223-1)
Supplement: Source Data Extended Data Fig. 1 — Source data presented in Extended Data Fig. 1. [file 41593_2022_1223_MOESM12_ESM.xlsx]

## Sheet: EDF1
	Extended Data Fig. 1b						Extended Data Fig. 1d							Extended Data Fig. 1f			Extended Data Fig. 1h			Extended Data Fig. 1h			Extended Data Fig. 1i
	Subject	Group	Context		Freezing		Subject	mPFC/PL layer						Subject	tdT+/eYFP+		Subject	tdT+/eYFP+		Subject	eYFP+/tdT+		Subject	mPFC/PL layer
			CFC	Recall	(%)			1	2/3	5	6a	6b			(%)			(%)			(%)			1	2/3	5	6a	6b
	a3398	same	A	A	0.65		1971	0.121739	0.452174	0.243478	0.147826	0.0347826		1693	0.0329986		1955	0.0897436		1955	0.138158		1955	0.0506329	0.544304	0.253165	0.139241	0.0126582
	a3400	same	A	A	0.274		1972	0.0636943	0.43949	0.191083	0.254777	0.0509554		1694	0.0164835		1956	0.0734463		1956	0.0666667		1956	0.020979	0.447552	0.230769	0.230769	0.0699301
	a3408	same	A	A	0.242		1973	0.020979	0.447552	0.230769	0.230769	0.0699301		1695	0.0364299		1957	0.039604		1957	0.0754717		1957	0.046875	0.46875	0.3125	0.140625	0.03125
	a3409	same	A	A	0.686		1975	0.0845588	0.481618	0.220588	0.198529	0.0147059		1761	0.0159817		1958	0.0774194		1958	0.0805369		1958	0.05	0.533333	0.191667	0.133333	0.0916667
	a3415	same	A	A	0.46		1977	0.0398671	0.33887	0.267442	0.269103	0.0847176		1762	0.0382775		1959	0.0431472		1959	0.106918		1959	0.05	0.54	0.31	0.04	0.06
	a3413	same	B	B	0.483		1979	0.0517241	0.37931	0.297414	0.224138	0.0474138
	a3414	same	B	B	0.684
	a3406	same	B	B	0.757
	a3407	same	B	B	0.848
	a3401	different	A	B	0.645
	a3402	different	A	B	0.336
	a3416	different	A	B	0.57
	a3417	different	A	B	0.478
	a3403	different	A	B	0.385
	a3410	different	B	A	0.11
	a3412	different	B	A	0.508
	a3404	different	B	A	0.09
	a3405	different	B	A	0.276
