# Supplementary material for: Neocortical synaptic engrams for remote contextual memories
Source: Nat Neurosci. 2022 Dec 23;26(2):259–73. doi: 10.1038/s41593-022-01223-1 (PMC9905017; doi:10.1038/s41593-022-01223-1)
Supplement: Source Data Extended Data Fig. 2 — Source data presented in Extended Data Fig. 2. [file 41593_2022_1223_MOESM13_ESM.xlsx]

## Sheet: EDF2
	Extended Data Fig. 2e			Extended Data Fig. 2e			Extended Data Fig. 2h			Extended Data Fig. 2h			Extended Data Fig. 2k			Extended Data Fig. 2k			Extended Data Fig. 2l								Extended Data Fig. 2m
	EPSC-AMPAR (pA)			AMPA/NMDA ratio			EPSC-AMPAR (pA)			AMPA/NMDA ratio			EPSC-AMPAR (pA)			AMPA/NMDA ratio			Cell	Normalized EPSC-AMPAR							EPSC
	E-NE	E-E		E-NE	E-E		E-NE	E-E		E-NE	E-E		E-NE	E-E		E-NE	E-E			S1	S2	S3	S4	S5	S6		failure rate
	24.7	139.3		0.238187	1.43077		79.2	34.9		2.07337	1.22028		71	39.7		1.68329	0.792181		tdT+ 1	1.70957	1.35824	1.15156	0.667137	0.652474	0.461018		0.166667
	35.4	148.4		1.49248	3.11963		25.6	30		0.593939	0.794776		29.8	42.4		1.64789	1.86826		tdT+ 2	1.36679	1.26642	0.802974	0.785626	0.526022	1.25217		0.2
	19.7	84		0.608025	1.79864		46	38		0.949301	1.48718		48.6	68.5		0.973262	1.53244		tdT+ 3	1.18285	0.618494	1.29329	0.654876	0.796073	1.45441		0.142857
	75.6	129.9		1.40577	1.74908		35.7	174		0.611301	1.51602		17.6	51.2		0.863354	1.70815		tdT+ 4	1.66192	1.27019	*	0.900644	0.488861	0.678387		0.4
	81.2	53.8		1.66755	1.33642		21.6	67.74		0.509324	1.01347		48.4	32.5		2.56345	1.02201		tdT+ 5	1.24671	0.636224	1.17315	0.919399	0.614159	1.41036		0.6
	102.7	51		0.880795	1.0099		22	53.3		0.632184	1.74194		12.2	16.5		1.27083	1.1		tdT+ 6	0.760625	1.06654	1.27095	0.841623	0.929749	1.13051		0.5
	116.1	130.6		1.29698	1.20152		142.3	127.3		0.738916	1.70927		58.2	69.2		1.26038	1.92366		tdT+ 7	1.34499	1.02297	*	0.802681	0.928321	0.901037		0.375
	55.7	113.2		0.369119	3.56226		56.4	81.8		0.67009	1.04617		49.1	80		1.10507	2.23675		tdT+ 8	0.649725	1.17788	1	1.17239	*	*		0.428571
	47.9	109.4		0.613459	2.19444		118.9	54.4		0.660112	1.37714		29.6	20.8		1.22822	0.518293		tdT+ 9	1.40405	1.74142	0.516996	0.942092	0.840364	0.555082		0.333333
	44.7	161.7		2.8765	1.86572		26.4	131.3		0.49531	0.73307		28	45.9		0.317391	1.70333		tdT+ 10	0.538341	1.25166	0.71225	0.82158	1.63539	1.04078		0.571429
	18.9	153.3		0.805726	2.23663		119.7	166.6		0.993002	1.98214		52.1	17		1.22099	0.512048		tdT+ 11	0.766566	0.757291	*	1.41103	0.928826	1.13629		0.375
	147.7	137		0.583643	3.00758		27.6	47.6		0.40599	1.73656		45.3	18.4		2.19677	1.22131		tdT+ 12	1.30323	0.593823	0.575573	1.19116	1.23701	1.0992		0.6
	93.6	157.9		0.726455	0.944947		37.6	181.4		0.743083	1.89028								tdT+ 13	1.65665	1.37538	*	0.883381	0.66591	0.418686		0.25
				0.717886	0.658857		117.3	56.3		0.733746	0.947452								tdT+ 14	1.18193	1.48639	*	0.977708	0.686715	0.667265		0.333333
										0.855895	0.830476								tdT+ 15	1.1134	1.26928	1.02157	0.983333	0.938889	0.673529		0.4
																			tdT+ 16	1.00876	1.06503	*	1.07047	1.00396	0.851771
																			tdT+ 17	0.949909	1.39964	1.40964	0.626749	0.850743	0.76332
																			tdT+ 18	1.2659	0.730251	1.00889	1.25214	0.670298	1.07253
																			tdT+ 19	1.0596	1.15119	0.78921	*	*	*
																			tdT+ 20	1.03856	0.961442	*	*	*	*
																			tdT+ 21	1.21444	1.22495	*	0.998645	0.774207	0.787753
																			tdT+ 22	1.40882	1.47818	*	0.65414	0.735798	0.723066
																			tdT+ 23	0.67927	0.621389	0.432112	1.42241	1.42241	1.42241
																			tdT+ 24	0.895284	0.893221	*	1.08571	1.10093	1.02486
																			tdT+ 25	1.04675	1.31215	1.29269	0.734889	1.02499	0.588529
																			tdT+ 26	1.18864	0.693976	1.11738	*	*	*
																			tdT+ 27	0.873608	1.16752	0.873608	1.16752	0.926735	0.991003
																			tdT+ 28	0.930828	0.937921	0.636375	0.768597	1.54283	1.18345
																			tdT+ 29	1.38615	*	*	0.945832	0.668018	*
																			tdT- 1	0.894675	0.403472	1.16115	1.61905	0.90875	1.0129
																			tdT- 2	0.81993	0.935336	1.03902	0.902729	1.14123	1.16175
																			tdT- 3	0.612604	0.469705	1.3027	1.38773	1.14898	1.07828
																			tdT- 4	1.00352	0.823944	1.17254	*	*	*
																			tdT- 5	0.616337	0.782442	0.646936	2.63746	0.831618	0.485202
																			tdT- 6	1.30628	0.778024	1.15009	0.765603	*	*
																			tdT- 7	1.10374	1.01387	0.966825	0.91557	*	*
																			tdT- 8	1.37407	0.665242	0.960692	*	*	*
																			tdT- 9	0.81978	0.567033	1.15275	1.3478	1.11264	*
																			tdT- 10	1.10913	1.1432	1.26441	0.892454	0.646465	0.944345
																			tdT- 11	0.97252	1.19802	1.02949	0.83494	0.853212	1.11182
																			tdT- 12	1.03373	0.975614	0.632675	1.05571	1.32867	0.97359
																			tdT- 13	1.09227	1.33773	*	0.739091	0.998636	0.832273
																			tdT- 14	1.20758	0.792423	*	*	*	*
																			tdT- 15	1.06644	1.34049	*	0.867231	0.648267	1.07757
																			tdT- 16	1.44629	1.16034	0.790417	1.10701	0.646371	0.849568
																			tdT- 17	1.35377	1.16138	0.714344	0.821971	0.630283	1.31825
																			tdT- 18	1.07885	1.04001	*	0.984757	1.00997	0.886414
																			tdT- 19	1.52166	0.703865	1.45677	0.997726	0.365391	0.954587
																			tdT- 20	1.59203	1.01928	*	0.712856	0.942971	0.732866
																			tdT- 21	0.76827	1.14212	0.810503	1.12303	1.07124	1.08483
																			tdT- 22	1.06727	1.23578	*	1.06727	0.629681	*
																			tdT- 23	0.875149	1.12485	*	*	*	*
																			tdT- 24	1.73171	1.5681	1.10932	0.474354	0.489937	0.626579
																			tdT- 25	1.14152	0.858482	*	*	*	*
																			tdT- 26	1.32908	1.23742	0.868676	1.04821	0.750946	0.765662
																			tdT- 27	1.18846	1.57023	0.787191	1.08306	0.627014	0.744035
																			tdT- 28	1.45803	*	*	0.519447	1.02252	*
																			* EPSC not recorded or induced by photostimulation
