# Supplementary material for: Neocortical synaptic engrams for remote contextual memories
Source: Nat Neurosci. 2022 Dec 23;26(2):259–73. doi: 10.1038/s41593-022-01223-1 (PMC9905017; doi:10.1038/s41593-022-01223-1)
Supplement: Source Data Extended Data Fig. 3 — Source data presented in Extended Data Fig. 3. [file 41593_2022_1223_MOESM14_ESM.xlsx]

## Sheet: EDF3
	Extended Data Fig. 3c							Extended Data Fig. 3d				Extended Data Fig. 3e
	Cell	CNO	Number of APs induced by current injection					Subject	Group	Freezing		Subject	Group	Freezing
	(mCh+)		100 pA	200 pA	300 pA	400 pA
	A1	Pre-CNO	0	1	1	2		2505	mCherry	0.602		2617	mCherry	0.788
	A2	Pre-CNO	0	4	9	11		2506	mCherry	0.91		2618	mCherry	0.462
	A3	Pre-CNO	6	13	16	16		2550	mCherry	0.785		2619	mCherry	0.286
	A4	Pre-CNO	1	4	9	10		2554	mCherry	0.23		2621	mCherry	0.175
	A5	Pre-CNO	0	0	0	3		2562	mCherry	0.711		2624	mCherry	0.015
	A6	Pre-CNO	0	6	19	22		2567	mCherry	0.361		2625	mCherry	0.042
	A7	Pre-CNO	1	5	8	11		2595	mCherry	0.829		2628	mCherry	0.236
	A8	Pre-CNO	0	6	11	14		2599	mCherry	0.788		2629	mCherry	0.123
	A9	Pre-CNO	0	6	11	*		2600	mCherry	0.538		2648	mCherry	0.112
	A1	Post-CNO	0	0	1	1		2503	hM4Di	0.54		2649	mCherry	0.435
	A2	Post-CNO	0	0	4	3		2504	hM4Di	0.646		2656	mCherry	0.514
	A3	Post-CNO	0	0	0	1		2548	hM4Di	0.129		2657	mCherry	0.947
	A4	Post-CNO	1	2	5	7		2553	hM4Di	0.349		2660	mCherry	0.583
	A5	Post-CNO	0	0	0	0		2560	hM4Di	0.015		2615	hM4Di	0.226
	A6	Post-CNO	0	0	7	20		2561	hM4Di	0.106		2616	hM4Di	0.801
	A7	Post-CNO	0	1	7	10		2564	hM4Di	0.298		2620	hM4Di	0.124
	A8	Post-CNO	0	0	1	6		2565	hM4Di	0.263		2623	hM4Di	0.752
	A9	Post-CNO	0	0	1	*		2593	hM4Di	0.71		2626	hM4Di	0.0007
												2646	hM4Di	0.203
	* Not examined											2647	hM4Di	0.308
												2654	hM4Di	0.538
												2655	hM4Di	0.285
												2658	hM4Di	0.455
