# Supplementary material for: Neocortical synaptic engrams for remote contextual memories
Source: Nat Neurosci. 2022 Dec 23;26(2):259–73. doi: 10.1038/s41593-022-01223-1 (PMC9905017; doi:10.1038/s41593-022-01223-1)
Supplement: Source Data Extended Data Fig. 4 — Source data presented in Extended Data Fig. 4. [file 41593_2022_1223_MOESM15_ESM.xlsx]

## Sheet: EDF4
	Extended Data Fig. 4b			Extended Data Fig. 4d			Extended Data Fig. 4d			Extended Data Fig. 4e
	Subject	Freezing		EPSC-AMPAR (nA)			AMPA/NMDA ratio			AN (E-E) - AN (E-NE)
				E-NE	E-E		E-NE	E-E		Engram input	Nonengram input
	1523	0.3		0.376817	0.301844		0.888889	1.47287		0.308048	0.583979
	1524	0.63		0.743258	0.806575		1.03175	1.33333		-0.031886	0.301587
	1525	0.32		0.968018	1.56742		0.858369	0.944444		0.413401	0.0860753
	1526	0.85		0.285885	0.166846		0.903226	0.769231		-0.11782	-0.133995
				0.908483	0.702765		1.46444	1.1747		1.06069	-0.289736
				0.53794	0.522031		0.930931	0.86		1.02618	-0.0709309
				1.27336	1.61942		0.836653	1.90678		0.419256	1.07013
				1.18124	1.69127		0.767857	0.625		1.3593	-0.142857
				0.504561	0.232304		0.833333	0.802005		1.07968	-0.0313283
				1.21523	1.12925		0.574413	0.5		0.0991747	-0.0744125
				0.90276	1.2661		0.646766	1.09375		2.1783	0.446984
							0.660377	0.671642		0.270008	0.0112644
										-0.0728209
										-0.85816
										0.0203719
										0.571135
										1.06978
										1.40951
										0.853644
										1.99902
										-0.364103
										2.87826
										0.54375
										1.43395
										0.120309
										1.00332
										-0.0121373
										1.42423
										0.425652
										0.184467
