# Supplementary material for: Neocortical synaptic engrams for remote contextual memories
Source: Nat Neurosci. 2022 Dec 23;26(2):259–73. doi: 10.1038/s41593-022-01223-1 (PMC9905017; doi:10.1038/s41593-022-01223-1)
Supplement: Source Data Extended Data Fig. 5 — Source data presented in Extended Data Fig. 5. [file 41593_2022_1223_MOESM16_ESM.xlsx]

## Sheet: EDF5
	Extended Data Fig. 5b			Extended Data Fig. 5e			Extended Data Fig. 5e			Extended Data Fig. 5g			Extended Data Fig. 5j			Extended Data Fig. 5j
	Subject	Freezing		EPSC-AMPAR (pA)			AMPA/NMDA ratio			Subject	Freezing		EPSC-AMPAR (pA)			AMPA/NMDA ratio
				E-NE	E-E		E-NE	E-E					E-NE	E-E		E-NE	E-E
	1921	0.79		18.9909	184.316		1.27778	1.45045		1923	0.57		111.444	98.7269		0.947504	1.60163
	1922	0.75		30.2241	21.2823		0.587866	0.712389		1924	0.28		65.4677	49.2984		2.1332	1.64065
	2010	0.64		25.2212	48.3178		0.831579	0.823529		2012	0.17		17.1599	143.082		1.031	1.69801
	2011	0.65		0	18.3906		0.26993	0.728175		2013	0.65		119.889	198.895		2.03348	2.48391
				24.8877	19.9382		2.02	3.56962					95.2198	291.768		3.19472	1.62939
				20.7686	38.4093		1.06202	2.03953					60.5582	79.896		0.698452	1.22611
				18.5394	62.0524		0.927434	2.09278					127.253	101.859		1.63245	1.41333
				36.8779	16.7897		1.30023	1.30246					106.468	83.6657		1.88951	1.21429
				35.4971	84.2085		0.929543	1.65892					129.011	163.587		1.64025	1.63987
				61.4754	196.293		0.601716	0.77449					42.5412	24.264		1.25279	0.919014
				56.4525	135.518		0.831234	1.42384					306.62	301.884		1.4002	1.66724
				22.1227	172.356		1.34677	2.47022					81.542	237.622		0.418228	0.999003
				156.31	208.16		0.348148	1.68323					125.873	56.4825		0.678167	0.829132
				28.4364	30.7477
				34.1864	232.404
				44.0254	96.1254
