# Supplementary material for: Neocortical synaptic engrams for remote contextual memories
Source: Nat Neurosci. 2022 Dec 23;26(2):259–73. doi: 10.1038/s41593-022-01223-1 (PMC9905017; doi:10.1038/s41593-022-01223-1)
Supplement: Source Data Extended Data Fig. 6 — Source data presented in Extended Data Fig. 6. [file 41593_2022_1223_MOESM17_ESM.xlsx]

## Sheet: EDF6
	Extended Data Fig. 6d			Extended Data Fig. 6f			Extended Data Fig. 6i
	qEPSC (pA)			mEPSC (pA)			qEPSC (pA)
	E-NE	E-E		tdT-	tdT+		E-NE	E-E
	14.1577	16.0948		18.4486	11.672		11.4514	8.82394
	10.8858	16.084		17.8373	17.7733		16.3411	11.6897
	10.2754	21.4374		14.107	18.1213		12.5469	11.0677
	17.0176	16.5496		17.5632	14.6757		13.3343	9.32094
	17.3078	16.7306		11.2676	16.8286		16.2354	18.9695
	16.8541	20.761		13.902	13.1587		13.0052	24.1186
	10.7213	18.7971		13.659	14.7611		22.0593	18.8646
	15.7566	20.6255		12.0898	18.5961		13.4002	17.4043
	13.0237	18.0101		13.4088	11.5169		11.2431	10.0579
	16.437	17.7196		14.1672	13.6227		9.23052	10.4703
	16.9142	16.8785		13.9889	15.1079		11.7444	9.82666
	12.4399	14.5851					10.3056	14.6068
	18.1802	14.1038					11.5928	11.0898
	13.5366	20.2883					11.3303	10.139
	15.1387	15.6399
	14.9595	15.2211
	11.7974	14.6808
	12.9526	13.9409
	20.1043	22.2903
	14.1661	14.6889
