# Supplementary material for: Neocortical synaptic engrams for remote contextual memories
Source: Nat Neurosci. 2022 Dec 23;26(2):259–73. doi: 10.1038/s41593-022-01223-1 (PMC9905017; doi:10.1038/s41593-022-01223-1)
Supplement: Source Data Extended Data Fig. 7 — Source data presented in Extended Data Fig. 7. [file 41593_2022_1223_MOESM18_ESM.xlsx]

## Sheet: EDF7
	Extended Data Fig. 7b			Extended Data Fig. 7d
	Subject	Freezing		qIPSC (pA)
				E-NE	E-E
	1974	0.49		30.2514	31.8642
	1978	0.48		19.8076	14.3919
	1977	0.77		25.2626	23.8502
	1979	0.82		34.0794	30.3789
	1972	0.5		18.1885	20.7113
	1973	0.6		33.2707	27.5521
	1971	0.64		31.201	22.15
	1983	0.14		37.5634	19.3352
	2096	0.64		22.7543	28.5398
	2095	0.74		44.7725	18.4402
	2097	0.6		35.0015	47.1649
				29.0916	31.4331
				38.7777	27.7371
				30.0774	25.0285
				24.9457	20.0259
				33.8183	26.2169
				22.6154	23.2972
				25.2208	18.9863
				31.5631	23.5421
				46.8191	30.886
				61.6409	34.2339
				39.6397	35.5778
				29.9956	27.4064
				41.0693	24.0337
