# Supplementary material for: Neocortical synaptic engrams for remote contextual memories
Source: Nat Neurosci. 2022 Dec 23;26(2):259–73. doi: 10.1038/s41593-022-01223-1 (PMC9905017; doi:10.1038/s41593-022-01223-1)
Supplement: Source Data Extended Data Fig. 8 — Source data presented in Extended Data Fig. 8. [file 41593_2022_1223_MOESM19_ESM.xlsx]

## Sheet: EDF8
	Extended Data Fig. 8c			Extended Data Fig. 8g			Extended Data Fig. 8h				Extended Data Fig. 8i
	AMPA/NMDA ratio			qEPSC (pA)			Subject	Group	tdT+		Subject	Group	tdT+
	E-NE	E-E		E-NE	E-E				x1000/mm2				x1000/mm2
	0.332022	0.571618		10.7098	10.1754		2587	Casp3-	0.138333		2142	Casp3-	0.227083
	0.765719	1.12594		9.4625	9.88188		2588	Casp3-	0.108333		2144	Casp3-	0.343333
	1.33938	1.33102		14.3218	9.78375		2589	Casp3-	0.134167		2146	Casp3-	0.366667
	0.959248	0.676602		9.10785	13.9894		2591	Casp3-	0.0408333		2148	Casp3-	0.315417
	1.06106	1.07792		12.8578	12.0632		2592	Casp3-	0.0975		2178	Casp3-	0.325
	1.33298	1.01341		16.4185	15.254		2535	Casp3+	0.00458333		2331	Casp3-	0.491667
	1.3625	0.550147		15.3784	15.7668		2538	Casp3+	0.0025		2333	Casp3-	0.460417
	0.5961	0.667946		14.8952	10.3432		2630	Casp3+	0.0166667		2141	Casp3+	0.0616667
	0.658245	0.933679		12.2537	10.7829		2631	Casp3+	0.0191667		2143	Casp3+	0.0454167
	1.01968	1.54628		11.0901	10.3005		2632	Casp3+	0.0191667		2145	Casp3+	0.0770833
	1.14667	1.48258		8.78782	10.2888		2633	Casp3+	0.0233333		2147	Casp3+	0.0525
	0.962334	0.517647		13.6578	15.7824						2179	Casp3+	0.13
	0.454545	0.764388		13.2579	13.9214						2222	Casp3+	0.0983333
				13.7633	10.9789						2223	Casp3+	0.07625
				13.0965	15.61						2330	Casp3+	0.104167
				11.7489	11.6863						2332	Casp3+	0.123333
				13.242	23.6259
				9.90377	11.5449
				10.4043	14.2621
				14.7792	11.8371
