# Supplementary material for: Neocortical synaptic engrams for remote contextual memories
Source: Nat Neurosci. 2022 Dec 23;26(2):259–73. doi: 10.1038/s41593-022-01223-1 (PMC9905017; doi:10.1038/s41593-022-01223-1)
Supplement: Source Data Extended Data Fig. 9 — Source data presented in Extended Data Fig. 9. [file 41593_2022_1223_MOESM20_ESM.xlsx]

## Sheet: EDF9
	Extended Data Fig. 9c				Extended Data Fig. 9e							Extended Data Fig. 9f				Extended Data Fig. 9g				Extended Data Fig. 9j			Extended Data Fig. 9k
	Subject	Fos+/tdT+	tdT+/Fos+		Cell	PSEM	Number of APs induced by current injection					Subject	Group	Freezing		Subject	Group	Freezing		AMPA/NMDA ratio			AMPA/NMDA ratio
		(%)	(%)		(eGFP+)		100 pA	200 pA	300 pA	400 pA										E-NE	E-E		E-NE	E-E
	2755	0.154229	0.0990415		B1	Pre-PSEM	6	10	*	*		2018	eYFP	0.22998		2769M	eYFP	0.63		0.780977	1.58595		1.02456	1.4675
	2756	0.169643	0.0450237		B3	Pre-PSEM	0	5	10	14		2019	eYFP	0.63413		2770M	eYFP	0.341		0.623153	1.64029		1.06811	0.85531
	2757	0.220472	0.0687961		B5	Pre-PSEM	0	2	7	11		2022	eYFP	0.29		2773M	eYFP	0.447		0.702155	1.53806		0.912167	1.71343
	2758	0.179688	0.0705521		B2	Post-PSEM	0	0	0	0		2023	eYFP	0.565298		2774M	eYFP	0.55		0.34261	0.991288		0.793734	1.01859
	2759	0.148515	0.0477707		B3	Post-PSEM	0	0	0	0		2132	eYFP	0.707492		2777M	eYFP	0.146		1.46529	2.17315		3.58577	3.94403
					B4	Post-PSEM	0	0	0	0		2136	eYFP	0.580937		2778M	eYFP	0.431		0.663085	1.66101		1.75644	2.04403
					B5	Post-PSEM	0	0	0	0		2138	eYFP	0.792916		2767M	PSAM4	0.444		1.20249	1.47597		1.7638	1.63284
					B6	Post-PSEM	0	0	0	0		2139	eYFP	0		2768M	PSAM4	0.326		0.632238	1.85103		1.47543	2.27859
					B7	Post-PSEM	0	0	0	0		2529	eYFP	0.606		2771M	PSAM4	0.27		0.636622	2.72628		0.901697	2.66307
												2530	eYFP	0.737		2772M	PSAM4	0.842		1.41522	1.5387		2.16931	1.16393
					* Not examined							2533	eYFP	0.864		2775M	PSAM4	0.749		1.27418	1.17695		2.86341	2.23261
												2020	PSAM4	0.10231		2776M	PSAM4	0.159		2.18512	2.09416		1.03495	2.01643
												2021	PSAM4	0.366462		2779M	PSAM4	0.285					3.26201	1.76119
												2024	PSAM4	0.243794		2780M	PSAM4	0.494					0.907008	1.19671
												2025	PSAM4	0.4583									1.55724	1.23517
												2133	PSAM4	0.627375									1.03559	1.19496
												2135	PSAM4	0.461931
												2137	PSAM4	0.483315
												2140	PSAM4	0
												2527	PSAM4	0.144
