# Supplementary material for: Neocortical synaptic engrams for remote contextual memories
Source: Nat Neurosci. 2022 Dec 23;26(2):259–73. doi: 10.1038/s41593-022-01223-1 (PMC9905017; doi:10.1038/s41593-022-01223-1)
Supplement: Source Data Extended Data Fig. 10 — Source data presented in Extended Data Fig. 10. [file 41593_2022_1223_MOESM21_ESM.xlsx]

## Sheet: EDF10
	Extended Data Fig. 10d					Extended Data Fig. 10f
	Subject	Group	Freezing			Subject	Group	Freezing
			Recall 1	Recall 2				Recall 1	Recall 2
	2673	mCherry	0.801	0.615		2722M	mCherry	0.151	0.583
	2674	mCherry	0.593	0.648		2723M	mCherry	0.324	0.397
	2677	mCherry	0.917	0.87		2726M	mCherry	0.718	0.621
	2678	mCherry	0.76	0.478		2727M	mCherry	0.209	0.539
	2682	mCherry	0.852	0.683		2731M	mCherry	0.334	0.7
	2683	mCherry	0.589	0.166		2734M	mCherry	0.705	0.861
	2686	mCherry	0.459	0.078		2735M	mCherry	0.696	0.785
	2687	mCherry	0.735	0.572		2738M	mCherry	0.557	0.603
	2671	hM4Di	0.802	0.205		2739M	mCherry	0.324	0
	2672	hM4Di	0.817	0.174		2720M	hM4Di	0.508	0.667
	2675	hM4Di	0.664	0.212		2721M	hM4Di	0.349	0.786
	2676	hM4Di	0.482	0		2724M	hM4Di	0.866	0.857
	2680	hM4Di	0.642	0.05		2725M	hM4Di	0.111	0.611
	2681	hM4Di	0.164	0.014		2728M	hM4Di	0.433	0.128
	2685	hM4Di	0.855	0.514		2729M	hM4Di	0.394	0.531
						2732M	hM4Di	0.618	0.394
						2733M	hM4Di	0.25	0.586
						2736M	hM4Di	0.56	0.706
						2737M	hM4Di	0.363	0.472
